# Supplementary material for: Genetic diversity and within-farm transmission of Staphylococcus aureus from ewes in Norway
Source: BMC Microbiol. 2026 Mar 20;26:412. doi: 10.1186/s12866-026-04959-z (PMC13126708; doi:10.1186/s12866-026-04959-z)
Supplement: Supplementary file 1 — Additional file 1: Excel sheet, xlsx. Supplementary Table 1. Including information for all 101 isolates included in the study. Information include animal ID, farm ID, sampling point, teat, multilocus sequence type, spa-type, cap-type, vaccine status, presence/absence of genes encoding virulence traits or antimicrobial resistance, as well as the sequencing machine used for whole genome sequencing of the selected isolate. [file 12866_2026_4959_MOESM1_ESM.xlsx]

## Sheet: Ark1
Isolate	Isolate_ID	Farm ID	sampling	animal ID	teat	mlst	spa-type	cap type	vaccine status	aur	icaC	tet(38)	sel26	hlgB	hlgC	hlgA	fosB	mepA	selX	blaI	blaZ	hld	lukE	lukD	splA	splB	lmrS	glpT_A100V	splE	murA_E291D	murA_T396N	sel	sec1	tst	sey	sel28	sel27	sen	seu	sei	sem	seo	cna	glpT_V213I	murA_D278E	ednB	arsB	sequencing machine	read length
1	2023-01-408-1-1-1-1	D	spring	D4	right	8	t1476	Cap5	1	1	1	1	1	1	1	1	1	1	1	1	1	1	1	1	1	1	1	0	0	0	0	0	0	0	0	0	0	0	0	0	0	0	0	0	0	0	0	MiSeq	300 bp
2	2023-01-408-2-1-1-1	D	spring	D5	right	8775	t3853	Cap5	1	1	1	1	1	1	1	1	1	1	1	0	0	1	1	0	1	1	1	1	1	1	1	0	0	0	0	0	0	0	0	0	0	0	0	0	0	0	0	MiSeq	300 bp
3	2023-01-408-3-1-1-1	D	spring	D5	left	8	t1171	Cap5	1	1	1	1	1	1	1	1	1	1	1	1	1	1	1	1	1	1	1	0	0	0	0	0	0	0	0	0	0	0	0	0	0	0	0	0	0	0	0	NextSeq 550	150 bp
4	2023-01-409-1-1-1-1	D	spring	D3	left	8775	t3853	Cap5	0	1	1	1	1	1	1	1	1	1	1	0	0	1	1	0	1	1	1	1	1	1	1	0	0	0	0	0	0	0	0	0	0	0	0	0	0	0	0	NextSeq 550	150 bp
5	2023-01-410-1-1-1-1	D	autumn	D2	left	133	t5592	Cap8	1	1	1	1	0	1	1	1	1	1	1	0	0	1	1	0	1	1	1	1	0	1	1	0	0	0	0	0	0	0	0	0	0	0	0	0	0	0	0	MiSeq	300 bp
6	2023-01-411-1-1-1-1	D	autumn	D5	left	8	t1171	Cap5	1	1	1	1	1	1	1	1	1	1	1	1	1	1	1	1	1	1	1	0	0	0	0	0	0	0	0	0	0	0	0	0	0	0	0	0	0	0	0	NextSeq 550	150 bp
7	2023-01-411-2-1-1-1	D	autumn	D6	left	8	t1171	Cap5	1	1	1	1	1	1	1	1	1	1	1	1	1	1	1	1	1	1	1	0	0	0	0	0	0	0	0	0	0	0	0	0	0	0	0	0	0	0	0	NextSeq 550	150 bp
8	2023-01-411-3-1-1-1	D	autumn	D7	left	133	t7302	Cap8	0	1	1	1	0	1	1	1	1	1	1	0	0	1	1	0	1	1	1	1	0	1	1	0	0	0	0	0	0	0	0	0	0	0	0	0	0	0	0	NextSeq 550	150 bp
9	2023-01-412-1-1-1-1	D	autumn	D4	right	8	t1476	Cap5	1	1	1	1	1	1	1	1	1	1	1	1	1	1	1	1	1	1	1	0	0	0	0	0	0	0	0	0	0	0	0	0	0	0	0	0	0	0	0	NextSeq 550	150 bp
10	2023-01-413-1-1-1-1	D	autumn	D1	left	8775	t3853	Cap5	0	1	1	1	1	1	1	1	1	1	1	0	0	1	1	0	1	1	1	1	1	1	1	0	0	0	0	0	0	0	0	0	0	0	0	0	0	0	0	MiSeq	300 bp
11	2023-01-414-1-1-1-1	A	spring	A18	left	133	t15249	Cap8	0	1	1	1	0	1	1	1	1	1	1	0	0	1	1	0	1	1	1	1	0	1	1	1	1	1	0	0	0	0	0	0	0	0	0	0	0	0	0	MiSeq	300bp
12	2023-01-414-2-1-1-1	A	spring	A17	left	49	t7750	Cap5	1	1	1	1	1	1	1	1	0	1	1	0	0	1	1	0	1	1	1	1	1	1	1	1	1	1	0	0	0	0	0	0	0	0	0	0	0	0	0	MiSeq	300 bp
13	2023-01-414-3-1-1-1	A	spring	A23	right	133	03-16-12-437-17-23-13-17-17	Cap8	0	1	1	1	0	1	1	1	1	1	1	0	0	1	1	0	1	1	1	1	0	1	1	1	1	1	0	0	0	0	0	0	0	0	0	0	0	0	0	NextSeq 550	150 bp
14	2023-01-414-4-1-1-1	A	spring	A23	left	133	03-16-12-437-17-23-13-17-17	Cap8	0	1	1	1	0	1	1	1	1	1	1	0	0	1	1	0	1	1	1	1	0	1	1	1	1	1	0	0	0	0	0	0	0	0	0	0	0	0	0	NextSeq 550	150 bp
15	2023-01-414-5-1-1-1	A	spring	A11	left	49	t208	Cap5	0	1	1	1	1	1	1	1	0	1	1	0	0	1	1	0	1	1	1	1	1	1	1	1	1	1	0	0	0	0	0	0	0	0	0	0	0	0	0	MiSeq	300 bp
16	2023-01-414-6-1-1-1	A	spring	A6	left	49	t208	Cap5	0	1	1	1	1	1	1	1	0	1	1	0	0	1	1	0	1	1	1	1	1	1	1	1	1	1	0	0	0	0	0	0	0	0	0	0	0	0	0	MiSeq	300 bp
17	2023-01-414-7-1-1-1	A	spring	A3	right	9	07-16-23-02-12-23-02-20-34	Cap5	0	1	1	1	1	1	1	1	1	1	1	0	0	1	0	0	0	0	1	0	0	0	0	0	0	0	1	1	1	1	1	1	1	1	0	0	0	0	0	MiSeq	300 bp
18	2023-01-415-2-1-1-1	A	spring	A4	left	133	t15249	Cap8	1	1	1	1	0	1	1	1	1	1	1	0	0	1	1	0	1	1	1	1	0	1	1	1	1	1	0	0	0	0	0	0	0	0	0	0	0	0	0	MiSeq	300 bp
19	2023-01-415-3-1-1-1	A	spring	A14	left	133	03-16-12-437-17-23-13-17-17	Cap8	0	1	1	1	0	1	1	1	1	1	1	0	0	1	1	0	1	1	1	1	0	1	1	1	1	1	0	0	0	0	0	0	0	0	0	0	0	0	0	NextSeq 550	150 bp
20	2023-01-415-4-1-1-1	A	spring	A13	right	133	03-16-12-437-17-23-13-17-17	Cap8	1	1	1	1	0	1	1	1	1	1	1	0	0	1	1	0	1	1	1	1	0	1	1	1	1	1	0	0	0	0	0	0	0	0	0	0	0	0	0	NextSeq 550	150 bp
21	2023-01-415-5-1-1-1	A	spring	A19	left	49	t208	Cap5	0	1	1	1	1	1	1	1	0	1	1	0	0	1	1	0	1	1	1	1	1	1	1	1	1	1	0	0	0	0	0	0	0	0	0	0	0	0	0	NextSeq 550	150 bp
22	2023-01-416-2-1-1-1	A	spring	A7	right	133	t15249	Cap8	0	1	1	1	0	1	1	1	1	1	1	0	0	1	1	0	1	1	1	1	0	1	1	1	1	1	0	0	0	0	0	0	0	0	0	0	0	0	0	NextSeq 550	150 bp
23	2023-01-416-3-1-1-1	A	spring	A24	right	49	t208	Cap5	0	1	1	1	1	1	1	1	0	1	1	0	0	1	1	0	1	1	1	1	1	1	1	1	1	1	0	0	0	0	0	0	0	0	0	0	0	0	0	NextSeq 550	150 bp
24	2023-01-416-4-1-1-1	A	spring	A10	right	133	t15249	Cap8	1	1	1	1	0	1	1	1	1	1	1	0	0	1	1	0	1	1	1	1	0	1	1	1	1	1	0	0	0	0	0	0	0	0	0	0	0	0	0	NextSeq 550	150 bp
25	2023-01-417-1-1-1-1	A	summer, clinical mastitis	A2	left	133	t15249	Cap8	0	1	1	1	0	1	1	1	1	1	1	0	0	1	1	0	1	1	1	1	0	1	1	1	1	1	0	0	0	0	0	0	0	0	0	0	0	0	0	NextSeq 550	150 bp
26	2023-01-417-3-1-1-1	A	summer, clinical mastitis	A25	left	133	03-16-12-437-17-23-13-17-17	Cap8	1	1	1	1	0	1	1	1	1	1	1	0	0	1	1	0	1	1	1	1	0	1	1	1	1	1	0	0	0	0	0	0	0	0	0	0	0	0	0	NextSeq 550	150 bp
27	2023-01-669-1-1-1-1	B	spring	B18	right	30	t964	Cap8	1	1	1	1	0	1	1	1	1	1	0	0	0	1	0	0	0	0	1	1	1	1	0	0	0	0	0	0	0	1	1	1	1	0	1	1	1	0	0	NextSeq 550	150 bp
28	2023-01-669-2-1-1-1	B	spring	B18	left	30	t964	Cap8	1	1	1	1	0	1	1	1	1	1	0	0	0	1	0	0	0	0	1	1	1	1	0	0	0	0	0	0	0	1	1	1	1	0	1	1	1	0	0	NextSeq 550	150 bp
29	2023-01-670-1-1-1-1	B	spring	B9	left	30	t964	Cap8	1	1	1	1	0	1	1	1	1	1	0	0	0	1	0	0	0	0	1	1	1	1	0	0	0	0	0	0	0	1	1	1	1	0	1	1	1	0	0	NextSeq 550	150 bp
30	2023-01-669-3-1-1-1	B	spring	B20	left	133	t15249	Cap8	1	1	1	1	0	1	1	1	1	1	1	0	0	1	1	0	1	1	1	1	0	1	1	1	1	1	0	0	0	0	0	0	0	0	0	0	0	0	0	NextSeq 550	150 bp
31	2023-01-669-4-1-1-1	B	spring	B14	right	30	t964	Cap8	1	1	1	1	0	1	1	1	1	1	0	0	0	1	0	0	0	0	1	1	1	1	0	0	0	0	0	0	0	1	1	1	1	0	0	1	1	0	0	NextSeq 550	150 bp
32	2023-01-669-5-1-1-1	B	spring	B14	left	49	04-20-17-17-31-31-24-17-17	Cap5	1	1	1	1	1	1	1	1	0	1	1	0	0	1	1	0	1	1	1	1	1	1	1	0	0	0	0	0	0	0	0	0	0	0	0	0	0	0	0	NextSeq 550	150 bp
33	2023-01-669-6-1-1-1	B	spring	B15	right	133	t15249	Cap8	1	1	1	1	0	1	1	1	1	1	1	0	0	1	1	0	1	1	1	1	0	1	1	1	1	1	0	0	0	0	0	0	0	0	0	0	0	0	0	NextSeq 550	150 bp
34	2023-01-669-7-1-1-1	B	spring	B10	right	133	t15249	Cap8	0	1	1	1	0	1	1	1	1	1	1	0	0	1	1	0	1	1	1	1	0	1	1	1	1	1	0	0	0	0	0	0	0	0	0	0	0	0	0	NextSeq 550	150 bp
35	2023-01-670-2-1-1-1	B	spring	B5	right	133	t2678	Cap8	0	1	1	1	0	1	1	1	1	1	1	0	0	1	1	0	1	1	1	1	0	1	1	1	1	1	0	0	0	0	0	0	0	0	0	0	0	0	0	NextSeq 550	150 bp
36	2023-01-670-3-1-1-1	B	spring	B5	left	49	04-20-17-17-31-31-24-17-17	Cap5	0	1	1	1	1	1	1	1	0	1	1	0	0	1	1	0	1	1	1	1	1	1	1	0	0	0	0	0	0	0	0	0	0	0	0	0	0	0	0	NextSeq 550	150 bp
37	2023-01-670-4-1-1-1	B	spring	B4	right	30	t964	Cap8	1	1	1	1	0	1	1	1	1	1	0	0	0	1	0	0	0	0	1	1	1	1	0	0	0	0	0	0	0	1	1	1	1	0	1	1	1	0	0	NextSeq 550	150 bp
38	2023-01-670-5-1-1-1	B	spring	B4	left	30	t964	Cap8	1	1	1	1	0	1	1	1	1	1	0	0	0	1	0	0	0	0	1	1	1	1	0	0	0	0	0	0	0	1	1	1	1	0	1	1	1	0	0	NextSeq 550	150 bp
39	2023-01-417-4-1-1-1	A	summer, clinical mastitis	A20	left	133	t15249	Cap8	0	1	1	1	0	1	1	1	1	1	1	0	0	1	1	0	1	1	1	1	0	1	1	1	1	1	0	0	0	0	0	0	0	0	0	0	0	0	0	NextSeq 550	150 bp
40	2023-01-418-1-1-1-1	A	autumn	A8	left	49	t208	Cap5	0	1	1	1	1	1	1	1	0	1	1	0	0	1	1	0	1	1	1	1	1	1	1	1	1	1	0	0	0	0	0	0	0	0	0	0	0	0	0	NextSeq 550	150 bp
41	2023-01-419-1-1-1-1	A	autumn	A26	right	49	t208	Cap5	0	1	1	1	1	1	1	1	0	1	1	0	0	1	1	0	1	1	1	1	1	1	1	1	1	1	0	0	0	0	0	0	0	0	0	0	0	0	0	NextSeq 550	150 bp
42	2023-01-419-2-1-1-1	A	autumn	A18	right	49	t208	Cap5	0	1	1	1	1	1	1	1	0	1	1	0	0	1	1	0	1	1	1	1	1	1	1	1	1	1	0	0	0	0	0	0	0	0	0	0	0	0	0	NextSeq 550	150 bp
43	2023-01-419-3-1-1-1	A	autumn	A18	left	133	t15249	Cap8	0	1	1	1	0	1	1	1	1	1	1	0	0	1	1	0	1	1	1	1	0	1	1	1	1	1	0	0	0	0	0	0	0	0	0	0	0	0	0	NextSeq 550	150 bp
44	2023-01-419-4-1-1-1	A	autumn	A15	left	49	t208	Cap5	1	1	1	1	1	1	1	1	0	1	1	0	0	1	1	0	1	1	1	1	1	1	1	1	1	1	0	0	0	0	0	0	0	0	0	0	0	0	0	NextSeq 550	150 bp
45	2023-01-419-5-1-1-1	A	autumn	A21	right	133	03-12-437-17-23-13-17-17	Cap8	0	1	1	1	0	1	1	1	1	1	1	0	0	1	1	0	1	1	1	1	0	1	1	1	1	1	0	0	0	0	0	0	0	0	0	0	0	0	0	NextSeq 550	150 bp
46	2023-01-419-6-1-1-1	A	autumn	A17	left	49	t208	Cap5	1	1	1	1	1	1	1	1	0	1	1	0	0	1	1	0	1	1	1	1	1	1	1	1	1	1	0	0	0	0	0	0	0	0	0	0	0	0	0	NextSeq 550	150 bp
47	2023-01-419-8-1-1-1	A	autumn	A1	right	133	03-16-12-437-17-23-13-17-17	Cap8	1	1	1	1	0	1	1	1	1	1	1	0	0	1	1	0	1	1	1	1	0	1	1	1	1	1	0	0	0	0	0	0	0	0	0	0	0	0	0	NextSeq 550	150 bp
48	2023-01-419-9-1-1-1	A	autumn	A5	right	49	t208	Cap5	0	1	1	1	1	1	1	1	0	1	1	0	0	1	1	0	1	1	1	1	1	1	1	1	1	1	0	0	0	0	0	0	0	0	0	0	0	0	0	NextSeq 550	150 bp
49	2023-01-419-10-1-1-1	A	autumn	A16	left	1640	t4453	Cap8	0	1	1	1	1	1	1	1	0	1	1	0	0	1	1	0	1	1	1	1	1	1	1	0	0	0	0	0	0	0	0	0	0	0	0	0	0	0	0	NextSeq 550	150 bp
50	2023-01-420-1-1-1-1	A	autumn	A19	left	49	t208	Cap5	0	1	1	1	1	1	1	1	0	1	1	0	0	1	1	0	1	1	1	1	1	1	1	1	1	1	0	0	0	0	0	0	0	0	0	0	0	0	0	NextSeq 550	150 bp
51	2023-01-420-2-1-1-1	A	autumn	A9	left	133	t15249	Cap8	1	1	1	1	0	1	1	1	1	1	1	0	0	1	1	0	1	1	1	1	0	1	1	1	1	1	0	0	0	0	0	0	0	0	0	0	0	0	0	NextSeq 550	150 bp
52	2023-01-420-3-1-1-1	A	autumn	A12	left	9	07-16-23-02-12-23-02-20-34	Cap5	1	1	1	1	1	1	1	1	1	1	1	0	0	1	0	0	0	0	1	0	0	0	0	0	0	0	1	1	1	1	1	1	1	1	0	0	0	0	0	NextSeq 550	150 bp
53	2023-01-421-1-1-1-1	A	autumn	A22	left	133	t15249	Cap8	1	1	1	1	0	1	1	1	1	1	1	0	0	1	1	0	1	1	1	1	0	1	1	1	1	1	0	0	0	0	0	0	0	0	0	0	0	0	0	NextSeq 550	150 bp
54	2023-01-672-1-1-1-1	B	autumn	B17	right	133	t2678	Cap8	0	1	1	1	0	1	1	1	1	1	1	0	0	1	1	0	1	1	1	1	0	1	1	1	1	1	0	0	0	0	0	0	0	0	0	0	0	0	0	NextSeq 550	150 bp
55	2023-01-671-1-1-1-1	B	autumn	B15	right	133	t15249	Cap8	1	1	1	1	0	1	1	1	1	1	1	0	0	1	1	0	1	1	1	1	0	1	1	1	1	1	0	0	0	0	0	0	0	0	0	0	0	0	0	NextSeq 550	150 bp
56	2023-01-673-1-1-1-1	B	autumn	B19	left	133	t2678	Cap8	1	1	1	1	0	1	1	1	1	1	1	0	0	1	1	0	1	1	1	1	0	1	1	1	1	1	0	0	0	0	0	0	0	0	0	0	0	0	0	NextSeq 550	150 bp
57	2023-01-675-1-1-1-1	C	spring	C7	left	130	t1773	Cap8	1	1	1	1	0	1	1	1	0	1	1	0	0	1	1	0	1	1	1	1	1	1	1	0	0	0	0	0	0	0	0	0	0	0	0	0	0	1	1	NextSeq 550	150 bp
58	2023-01-677-1-1-1-1	C	autumn	C12	right	130	t1773	Cap8	1	1	1	1	0	1	1	1	0	1	1	0	0	1	1	0	1	1	1	1	1	1	1	0	0	0	0	0	0	0	0	0	0	0	0	0	0	1	1	NextSeq 550	150 bp
59	2023-01-678-1-1-1-1	C	autumn	C17	right	133	t2678	Cap8	1	1	1	1	0	1	1	1	1	1	1	0	0	1	1	0	1	1	1	1	0	1	1	0	0	0	0	0	0	0	0	0	0	0	0	0	0	0	0	NextSeq 550	150 bp
60	2023-01-674-1-1-1-1	C	spring	C8	left	130	t1773	Cap8	0	1	1	1	0	1	1	1	0	1	1	0	0	1	1	0	1	1	1	1	1	1	1	0	0	0	0	0	0	0	0	0	0	0	0	0	0	1	1	NextSeq 550	150 bp
61	2023-01-679-1-1-1-1	C	autumn	C15	left	133	t2678	Cap8	0	1	1	1	0	1	1	1	1	1	1	0	0	1	1	0	1	1	1	1	0	1	1	0	0	0	0	0	0	0	0	0	0	0	0	0	0	0	0	NextSeq 550	150 bp
62	2023-01-670-6-1-1-1	B	spring	B2	right	30	t964	Cap8	1	1	1	1	0	1	1	1	1	1	0	0	0	1	0	0	0	0	1	1	1	1	0	0	0	0	0	0	0	1	1	1	1	0	1	1	1	0	0	NextSeq 550	150 bp
63	2023-01-670-7-1-1-1	B	spring	B6	right	9	07-16-23-02-12-23-02-20-34	Cap5	1	1	1	1	1	1	1	1	1	1	1	0	0	1	0	0	0	0	1	0	0	0	0	0	0	0	1	1	1	1	1	1	1	1	0	0	0	0	0	NextSeq 550	150 bp
64	2023-01-673-2-1-1-1	B	autumn	B4	right	30	t964	Cap8	1	1	1	1	0	1	1	1	1	1	0	0	0	1	0	0	0	0	1	1	1	1	0	0	0	0	0	0	0	1	1	1	1	0	1	1	1	0	0	NextSeq 550	150 bp
65	2023-01-673-3-1-1-1	B	autumn	B4	left	30	t964	Cap8	1	1	1	1	0	1	1	1	1	1	0	0	0	1	0	0	0	0	1	1	1	1	0	0	0	0	0	0	0	1	1	1	1	0	1	1	1	0	0	NextSeq 550	150 bp
66	2023-01-671-2-1-1-1	B	autumn	B18	right	30	t964	Cap8	1	1	1	1	0	1	1	1	1	1	0	0	0	1	0	0	0	0	1	1	1	1	0	0	0	0	0	0	0	1	1	1	1	0	1	1	1	0	0	NextSeq 550	150 bp
67	2023-01-671-3-1-1-1	B	autumn	B12	right	30	t964	Cap8	0	1	1	1	0	1	1	1	1	1	0	0	0	1	0	0	0	0	1	1	1	1	0	0	0	0	0	0	0	1	1	1	1	0	1	1	1	0	0	NextSeq 550	150 bp
68	2023-01-671-4-1-1-1	B	autumn	B13	right	133	t2678	Cap8	0	1	1	1	0	1	1	1	1	1	1	0	0	1	1	0	1	1	1	1	0	1	1	1	1	1	0	0	0	0	0	0	0	0	0	0	0	0	0	NextSeq 550	150 bp
69	2023-01-671-5-1-1-1	B	autumn	B1	left	133	t15249	Cap8	1	1	1	1	0	1	1	1	1	1	1	0	0	1	1	0	1	1	1	1	0	1	1	1	1	1	0	0	0	0	0	0	0	0	0	0	0	0	0	NextSeq 550	150 bp
70	2023-01-672-3-1-1-1	B	autumn	B8	left	30	t964	Cap8	1	1	1	1	0	1	1	1	1	1	0	0	0	1	0	0	0	0	1	1	1	1	0	0	0	0	0	0	0	1	1	1	1	0	1	1	1	0	0	NextSeq 550	150 bp
71	2023-01-672-4-1-1-1	B	autumn	B9	left	30	t964	Cap8	1	1	1	1	0	1	1	1	1	1	0	0	0	1	0	0	0	0	1	1	1	1	0	0	0	0	0	0	0	1	1	1	1	0	1	1	1	0	0	NextSeq 550	150 bp
72	2023-01-672-5-1-1-1	B	autumn	B11	left	49	04-20-17-17-31-31-24-17-17	Cap5	0	1	1	1	1	1	1	1	0	1	1	0	0	1	1	0	1	1	1	1	1	1	1	0	0	0	0	0	0	0	0	0	0	0	0	0	0	0	0	NextSeq 550	150 bp
73	2023-01-672-6-1-1-1	B	autumn	B7	right	49	04-20-17-17-31-31-24-17-17	Cap5	0	1	1	1	1	1	1	1	0	1	1	0	0	1	1	0	1	1	1	1	1	1	1	0	0	0	0	0	0	0	0	0	0	0	0	0	0	0	0	NextSeq 550	150 bp
74	2023-01-672-7-1-1-1	B	autumn	B2	right	30	t964	Cap8	1	1	1	1	0	1	1	1	1	1	0	0	0	1	0	0	0	0	1	1	1	1	0	0	0	0	0	0	0	1	1	1	1	0	1	1	1	0	0	NextSeq 550	150 bp
75	2023-01-672-8-1-1-1	B	autumn	B3	right	30	t964	Cap8	1	1	1	1	0	1	1	1	1	1	0	0	0	1	0	0	0	0	1	1	1	1	0	0	0	0	0	0	0	1	1	1	1	0	1	1	1	0	0	NextSeq 550	150 bp
76	2023-01-672-9-1-1-1	B	autumn	B3	left	133	t2678	Cap8	1	1	1	1	0	1	1	1	1	1	1	0	0	1	1	0	1	1	1	1	0	1	1	1	1	1	0	0	0	0	0	0	0	0	0	0	0	0	0	NextSeq 550	150 bp
77	2023-01-672-10-1-1-1	B	autumn	B16	right	133	t15249	Cap8	1	1	1	1	0	1	1	1	1	1	1	0	0	1	1	0	1	1	1	1	0	1	1	1	1	1	0	0	0	0	0	0	0	0	0	0	0	0	0	NextSeq 550	150 bp
78	2023-01-672-11-1-1-1	B	autumn	B14	right	30	t964	Cap8	1	1	1	1	0	1	1	1	1	1	0	0	0	1	0	0	0	0	1	1	1	1	0	0	0	0	0	0	0	1	1	1	1	0	1	1	1	0	0	NextSeq 550	150 bp
79	2023-01-672-12-1-1-1	B	autumn	B14	left	49	t11807	Cap5	1	1	1	1	1	1	1	1	0	1	1	0	0	1	1	0	1	1	1	1	1	1	1	0	0	0	0	0	0	0	0	0	0	0	0	0	0	0	0	NextSeq 550	150 bp
80	2023-01-672-13-1-1-1	B	autumn	B5	right	133	t2678	Cap8	0	1	1	1	0	1	1	1	1	1	1	0	0	1	1	0	1	1	1	1	0	1	1	1	1	1	0	0	0	0	0	0	0	0	0	0	0	0	0	NextSeq 550	150 bp
81	2023-01-672-14-1-1-1	B	autumn	B5	left	49	04-20-17-17-31-31-24-17-17	Cap5	0	1	1	1	1	1	1	1	0	1	1	0	0	1	1	0	1	1	1	1	1	1	1	0	0	0	0	0	0	0	0	0	0	0	0	0	0	0	0	NextSeq 550	150 bp
82	2023-01-676-2-1-1-1	C	spring	C2	right	130	t1773	Cap8	0	1	1	1	0	1	1	1	0	1	1	0	0	1	1	0	1	1	1	1	1	1	1	0	0	0	0	0	0	0	0	0	0	0	0	0	0	1	1	NextSeq 550	150 bp
83	2023-01-675-2-1-1-1	C	spring	C14	left	130	t1773	Cap8	0	1	1	1	0	1	1	1	0	1	1	0	0	1	1	0	1	1	1	1	1	1	1	0	0	0	0	0	0	0	0	0	0	0	0	0	0	1	1	NextSeq 550	150 bp
84	2023-01-675-3-1-1-1	C	spring	C17	right	133	t2678	Cap8	1	1	1	1	0	1	1	1	1	1	1	0	0	1	1	0	1	1	1	1	0	1	1	0	0	0	0	0	0	0	0	0	0	0	0	0	0	0	0	NextSeq 550	150 bp
85	2023-01-675-4-1-1-1	C	spring	C6	left	49	t1207	Cap5	0	1	1	1	1	1	1	1	0	1	1	0	0	1	1	0	1	1	1	1	1	1	1	0	0	0	0	0	0	0	0	0	0	0	0	0	0	0	0	NextSeq 550	150 bp
86	2023-01-674-2-1-1-1	C	spring	C16	left	49	t1207	Cap5	0	1	1	1	1	1	1	1	0	1	1	0	0	1	1	0	1	1	1	1	1	1	1	0	0	0	0	0	0	0	0	0	0	0	0	0	0	0	0	NextSeq 550	150 bp
87	2023-01-676-3-1-1-1	C	spring	C2	left	130	t1773	Cap8	0	1	1	1	0	1	1	1	0	1	1	0	0	1	1	0	1	1	1	1	1	1	1	0	0	0	0	0	0	0	0	0	0	0	0	0	0	1	1	NextSeq 550	150 bp
88	2023-01-676-4-1-1-1	C	spring	C13	right	49	t208	Cap5	1	1	1	1	1	1	1	1	0	1	1	0	0	1	1	0	1	1	1	1	1	1	1	0	0	0	0	0	0	0	0	0	0	0	0	0	0	0	0	NextSeq 550	150 bp
89	2023-01-676-5-1-1-1	C	spring	C13	left	130	t1773	Cap8	1	1	1	1	0	1	1	1	0	1	1	0	0	1	1	0	1	1	1	1	1	1	1	0	0	0	0	0	0	0	0	0	0	0	0	0	0	1	1	NextSeq 550	150 bp
90	2023-01-676-6-1-1-1	C	spring	C11	left	133	t2678	Cap8	1	1	1	1	0	1	1	1	1	1	1	0	0	1	1	0	1	1	1	1	0	1	1	0	0	0	0	0	0	0	0	0	0	0	0	0	0	0	0	NextSeq 550	150 bp
91	2023-01-678-2-1-1-1	C	autumn	C16	left	49	t1207	Cap5	0	1	1	1	1	1	1	1	0	1	1	0	0	1	1	0	1	1	1	1	1	1	1	0	0	0	0	0	0	0	0	0	0	0	0	0	0	0	0	NextSeq 550	150 bp
92	2023-01-678-3-1-1-1	C	autumn	C10	right	130	t1773	Cap8	0	1	1	1	0	1	1	1	0	1	1	0	0	1	1	0	1	1	1	1	1	1	1	0	0	0	0	0	0	0	0	0	0	0	0	0	0	1	1	NextSeq 550	150 bp
93	2023-01-678-4-1-1-1	C	autumn	C3	right	130	t1773	Cap8	0	1	1	1	0	1	1	1	0	1	1	0	0	1	1	0	1	1	1	1	1	1	1	0	0	0	0	0	0	0	0	0	0	0	0	0	0	1	1	NextSeq 550	150 bp
94	2023-01-678-5-1-1-1	C	autumn	C4	right	130	t1773	Cap8	0	1	1	1	0	1	1	1	0	1	1	0	0	1	1	0	1	1	1	1	1	1	1	0	0	0	0	0	0	0	0	0	0	0	0	0	0	1	1	NextSeq 550	150 bp
95	2023-01-678-6-1-1-1	C	autumn	C6	left	49	t1207	Cap5	0	1	1	1	1	1	1	1	0	1	1	0	0	1	1	0	1	1	1	1	1	1	1	0	0	0	0	0	0	0	0	0	0	0	0	0	0	0	0	NextSeq 550	150 bp
96	2023-01-678-7-1-1-1	C	autumn	C5	left	130	t1773	Cap8	0	1	1	1	0	1	1	1	0	1	1	0	0	1	1	0	1	1	1	1	1	1	1	0	0	0	0	0	0	0	0	0	0	0	0	0	0	1	1	NextSeq 550	150 bp
97	2023-01-677-2-1-1-1	C	autumn	C1	right	133	t2678	Cap8	1	1	1	1	0	1	1	1	1	1	1	0	0	1	1	0	1	1	1	1	0	1	1	0	0	0	0	0	0	0	0	0	0	0	0	0	0	0	0	NextSeq 550	150 bp
98	2023-01-677-3-1-1-1	C	autumn	C2	right	130	t1773	Cap8	0	1	1	1	0	1	1	1	0	1	1	0	0	1	1	0	1	1	1	1	1	1	1	0	0	0	0	0	0	0	0	0	0	0	0	0	0	1	1	NextSeq 550	150 bp
99	2023-01-677-4-1-1-1	C	autumn	C2	left	130	t1773	Cap8	0	1	1	1	0	1	1	1	0	1	1	0	0	1	1	0	1	1	1	1	1	1	1	0	0	0	0	0	0	0	0	0	0	0	0	0	0	1	1	NextSeq 550	150 bp
100	2023-01-677-5-1-1-1	C	autumn	C9	left	130	t1773	Cap8	0	1	1	1	0	1	1	1	0	1	1	0	0	1	1	0	1	1	1	1	1	1	1	0	0	0	0	0	0	0	0	0	0	0	0	0	0	1	1	NextSeq 550	150 bp
101	2023-01-677-6-1-1-1	C	autumn	C13	right	49	t208	Cap5	1	1	1	1	1	1	1	1	0	1	1	0	0	1	1	0	1	1	1	1	1	1	1	0	0	0	0	0	0	0	0	0	0	0	0	0	0	0	0	NextSeq 550	150 bp
[truncated: 1 more columns]
